# Supplementary material for: Dual inhibition of DNA-PK and DNA polymerase theta overcomes radiation resistance induced by p53 deficiency
Source: NAR Cancer. 2020 Dec 21;2(4):zcaa038. doi: 10.1093/narcan/zcaa038 (PMC7751686; doi:10.1093/narcan/zcaa038)
Supplement: zcaa038_Supplemental_Files [file zcaa038_supplemental_files.zip]

Archive with 2 entries (2 files):
- Supplementary Table 1_vR2.docx
- SupplementaryData_vR1.pdf
